# Supplementary material for: Comparison of Secular Trends in Peptic Ulcer Diseases Mortality in China, Brazil and India during 1990–2019: An Age-Period-Cohort Analysis
Source: Healthcare (Basel). 2023 Apr 11;11(8):1085. doi: 10.3390/healthcare11081085 (PMC10137755; doi:10.3390/healthcare11081085)
Supplement: Supplementary file 1 [file healthcare-11-01085-s001.zip]

Archive with 1 entries (1 files):
- healthcare-2194033-supplementary.pdf
